# Supplementary material for: Characteristics of Commercial and Raw Pellets Available on the Italian Market: Study of Organic and Inorganic Fraction and Related Chemometric Approach
Source: Int J Environ Res Public Health. 2023 Aug 11;20(16):6559. doi: 10.3390/ijerph20166559 (PMC10454322; doi:10.3390/ijerph20166559)
Supplement: Supplementary file 1 [file ijerph-20-06559-s001.zip]

Archive with 1 entries (1 files):
- ijerph-2478825-supplementary.pdf
